# Supplementary material for: Comparative outcomes of tuina therapy combined with functional exercise versus conventional physical therapy in infants with congenital muscular torticollis: a retrospective exploratory study
Source: Front Med (Lausanne). 2026 Jun 29;13:1869096. doi: 10.3389/fmed.2026.1869096 (PMC13357212; doi:10.3389/fmed.2026.1869096)
Supplement: Supplementary file 1 [file Data_Sheet_1.csv]

Patient_ID	Group	Age_months	Sex	Affected_side	SCM_mass	Severity_baseline	ROM_deficit_baseline_deg	SCM_ratio_baseline	Head_tilt_baseline_deg	MFS_score_baseline	ROM_deficit_12wk_deg	SCM_ratio_12wk	Head_tilt_12wk_deg	MFS_score_12wk	ROM_change	SCM_change	Tilt_change	Clinical_resolved	Time_to_resolution_wk	Adherence_pct	Satisfaction_score	Session_duration_min	Skin_reaction	Distress_event	MSK_event
INT-001	Integrated	3.9	Male	Right	0	Severe	10.0	2.95	27.2	2	0.0	2.16	9.0	3	10.0	0.79	18.2	0		86.1	42	45	0	1	0
INT-002	Integrated	1.8	Female	Right	1	Severe	32.2	2.57	27.4	2	4.4	2.54	0.0	4	27.8	0.03	27.4	0		100.0	41	45	0	0	0
INT-003	Integrated	4.5	Female	Right	0	Moderate	21.3	1.8	20.6	2	3.9	1.0	0.0	4	17.4	0.8	20.6	1	7.0	74.6	44	45	0	0	0
INT-004	Integrated	4.8	Male	Right	0	Severe	27.8	2.96	24.9	2	0.0	1.0	3.2	3	27.8	1.96	21.7	1	9.3	95.6	48	45	0	0	0
INT-005	Integrated	0.5	Male	Right	1	Severe	23.6	3.75	24.9	1	0.0	1.95	6.1	4	23.6	1.8	18.8	0		92.3	41	45	0	0	0
INT-006	Integrated	1.4	Male	Right	1	Severe	33.1	1.92	28.1	0	0.0	1.0	2.3	3	33.1	0.92	25.8	1	11.4	77.5	40	45	0	0	0
INT-007	Integrated	3.6	Male	Right	0	Severe	12.9	3.26	31.8	1	0.0	1.45	8.1	4	12.9	1.81	23.7	0		90.5	41	45	1	0	0
INT-008	Integrated	2.9	Male	Left	1	Severe	16.4	2.6	19.4	0	0.0	1.84	5.2	4	16.4	0.76	14.2	0		100.0	45	45	0	0	0
INT-009	Integrated	3.4	Male	Right	0	Severe	60.0	2.75	25.0	0	25.8	1.33	2.8	4	34.2	1.42	22.2	0		84.3	42	45	0	0	0
INT-010	Integrated	2.1	Male	Left	1	Moderate	18.6	2.19	34.7	0	0.0	1.0	10.6	4	18.6	1.19	24.1	0		67.3	44	45	0	0	0
INT-011	Integrated	4.7	Female	Left	1	Severe	20.9	2.59	21.3	2	0.0	1.07	4.0	3	20.9	1.53	17.4	1	8.8	88.1	40	45	0	0	0
INT-012	Integrated	4.6	Male	Right	0	Severe	56.4	3.51	20.9	1	24.8	1.53	0.0	3	31.6	1.98	20.9	0		77.1	43	45	0	0	0
INT-013	Integrated	3.5	Male	Left	1	Severe	65.0	3.11	27.0	1	32.5	1.36	12.9	3	32.5	1.75	14.2	0		84.1	44	45	0	0	0
INT-014	Integrated	5.1	Male	Right	1	Severe	20.0	3.75	30.9	2	0.0	1.83	0.5	4	20.0	1.92	30.3	0		87.3	44	45	0	1	0
INT-015	Integrated	4.1	Male	Left	0	Severe	29.7	3.44	25.9	1	6.5	2.23	0.0	4	23.2	1.21	25.9	0		67.1	45	45	1	0	0
INT-016	Integrated	2.1	Female	Right	0	Severe	38.3	3.03	33.8	1	4.3	1.0	12.6	3	34.1	2.03	21.1	0		68.3	47	45	0	0	0
INT-017	Integrated	4.0	Male	Left	1	Severe	55.1	3.76	30.9	0	24.4	1.34	6.2	4	30.8	2.42	24.7	0		94.3	44	45	0	0	0
INT-018	Integrated	2.0	Female	Right	1	Severe	22.3	3.03	30.9	2	0.0	1.96	22.2	4	22.3	1.07	8.6	0		81.8	48	45	0	0	0
INT-019	Integrated	4.7	Female	Right	0	Severe	31.2	3.24	29.1	1	7.9	2.14	13.2	4	23.3	1.11	15.9	0		56.5	45	45	1	0	0
INT-020	Integrated	3.3	Male	Right	0	Severe	43.6	2.61	39.8	0	27.2	1.0	18.9	3	16.4	1.61	20.9	0		98.0	42	45	0	0	0
INT-021	Integrated	3.1	Female	Left	1	Severe	39.5	2.82	24.6	2	27.5	1.35	8.2	4	11.9	1.47	16.4	0		91.7	42	45	0	0	0
INT-022	Integrated	2.4	Male	Left	1	Moderate	29.6	2.39	13.8	2	8.9	1.0	0.0	4	20.7	1.39	13.8	0		79.4	43	45	0	0	0
INT-023	Integrated	5.2	Male	Right	1	Severe	32.6	3.33	35.4	0	5.8	1.99	1.2	3	26.8	1.34	34.2	0		72.0	45	45	1	1	0
INT-024	Integrated	3.2	Male	Right	1	Moderate	17.6	2.12	23.1	0	0.0	1.0	7.3	3	17.6	1.12	15.8	0		98.7	42	45	0	1	0
INT-025	Integrated	2.8	Female	Right	1	Severe	31.3	3.22	26.4	0	0.0	1.58	8.7	3	31.3	1.64	17.7	0		92.6	49	45	0	1	0
INT-026	Integrated	2.9	Male	Right	0	Severe	31.0	2.67	33.7	0	0.0	1.0	9.7	3	31.0	1.67	24.0	0		100.0	44	45	0	0	0
INT-027	Integrated	4.2	Male	Right	1	Severe	37.0	3.44	16.2	0	14.9	1.05	0.0	4	22.1	2.38	16.2	0		93.5	48	45	1	0	0
INT-028	Integrated	3.9	Male	Right	1	Severe	27.5	3.2	18.3	2	0.0	1.82	2.8	4	27.5	1.38	15.5	0		93.1	46	45	0	0	0
INT-029	Integrated	4.0	Male	Left	0	Severe	39.9	3.8	16.2	1	12.7	2.72	0.0	4	27.3	1.08	16.2	0		86.2	43	45	0	0	0
INT-030	Integrated	4.0	Female	Left	0	Severe	46.5	3.19	21.0	2	18.1	1.85	0.0	3	28.4	1.34	21.0	0		98.4	42	45	0	0	0
INT-031	Integrated	6.6	Male	Right	1	Severe	36.1	1.9	28.4	2	3.4	1.0	15.4	4	32.7	0.9	13.0	0		96.1	47	45	0	0	0
INT-032	Integrated	2.8	Male	Left	0	Severe	38.5	2.74	28.9	1	1.8	1.99	13.8	3	36.7	0.76	15.2	0		100.0	43	45	0	0	0
INT-033	Integrated	2.6	Male	Right	0	Severe	34.8	2.12	27.5	1	7.0	1.0	7.3	4	27.9	1.12	20.1	0		81.8	42	45	0	0	0
INT-034	Integrated	2.2	Female	Left	0	Severe	34.2	2.49	17.3	0	0.0	1.2	0.0	3	34.2	1.29	17.3	1	9.2	82.9	49	45	0	0	0
INT-035	Integrated	4.3	Male	Right	1	Severe	25.5	3.63	11.9	0	5.0	1.46	0.0	3	20.5	2.17	11.9	0		82.4	44	45	1	0	0
INT-036	Integrated	5.1	Male	Left	1	Severe	38.0	3.14	26.1	1	7.0	2.81	2.1	4	31.1	0.32	24.0	0		98.1	40	45	0	0	0
INT-037	Integrated	3.2	Male	Left	0	Severe	33.0	2.39	23.0	0	0.0	1.23	10.7	3	33.0	1.16	12.3	0		100.0	44	45	0	0	0
INT-038	Integrated	2.1	Female	Left	1	Severe	59.5	2.21	28.6	0	26.5	1.52	3.0	4	33.1	0.69	25.6	0		82.6	44	45	0	0	0
INT-039	Integrated	2.2	Female	Right	1	Severe	53.2	2.8	30.0	0	9.1	1.66	10.8	4	44.2	1.14	19.3	0		83.0	48	45	0	0	0
INT-040	Integrated	4.4	Female	Left	1	Severe	38.9	2.1	26.6	2	7.0	1.0	0.0	4	31.8	1.1	26.6	0		92.2	47	45	0	0	0
INT-041	Integrated	4.5	Male	Right	0	Moderate	25.0	2.4	30.4	1	0.0	1.0	11.4	4	25.0	1.4	19.0	0		85.3	41	45	0	0	0
INT-042	Integrated	4.2	Female	Right	0	Severe	20.7	2.95	27.2	2	0.0	1.52	8.3	3	20.7	1.44	18.9	0		100.0	41	45	1	0	0
INT-043	Integrated	2.4	Female	Left	1	Severe	48.6	3.43	29.0	1	19.2	1.94	3.2	4	29.4	1.49	25.7	0		60.4	46	45	0	0	0
INT-044	Integrated	3.7	Female	Right	0	Severe	37.4	3.12	21.6	0	13.6	1.45	0.0	3	23.8	1.68	21.6	0		78.0	40	45	0	0	0
INT-045	Integrated	3.6	Male	Left	1	Severe	40.0	1.5	24.7	1	5.1	1.0	0.0	4	35.0	0.5	24.7	0		78.6	43	45	1	0	0
INT-046	Integrated	3.7	Male	Left	0	Severe	13.1	2.95	27.0	0	0.0	1.01	14.2	3	13.1	1.94	12.8	0		59.5	41	45	0	1	0
INT-047	Integrated	4.7	Male	Right	0	Severe	45.4	2.82	30.7	2	8.3	1.0	5.0	3	37.1	1.82	25.7	0		76.4	40	45	0	0	0
INT-048	Integrated	3.7	Female	Left	1	Severe	39.7	3.01	23.4	0	0.0	1.24	6.8	4	39.7	1.77	16.6	0		77.0	49	45	0	0	0
INT-049	Integrated	4.4	Male	Right	1	Severe	20.8	3.69	28.9	1	0.0	1.83	5.0	3	20.8	1.86	24.0	0		85.8	40	45	0	0	0
INT-050	Integrated	3.5	Male	Right	1	Moderate	28.5	1.62	24.2	2	0.1	1.0	9.9	4	28.4	0.62	14.3	0		100.0	40	45	0	0	0
INT-051	Integrated	3.8	Male	Right	0	Severe	37.4	2.45	25.1	1	2.2	1.0	0.0	4	35.2	1.45	25.1	1	7.7	85.3	49	45	0	0	0
INT-052	Integrated	4.3	Male	Left	0	Severe	34.8	3.11	30.8	1	6.7	1.59	12.9	4	28.2	1.52	17.9	0		75.5	41	45	1	0	0
INT-053	Integrated	1.2	Male	Right	0	Severe	30.7	1.89	13.8	1	0.0	1.0	0.0	4	30.7	0.89	13.8	1	9.7	87.6	48	45	0	0	0
INT-054	Integrated	2.9	Female	Right	0	Severe	32.9	3.61	18.0	2	18.8	2.43	0.0	4	14.2	1.18	18.0	0		100.0	40	45	0	0	0
INT-055	Integrated	2.7	Female	Right	1	Severe	31.2	2.99	16.9	0	3.2	1.95	0.0	3	27.9	1.03	16.9	0		76.2	41	45	0	0	0
INT-056	Integrated	2.4	Female	Left	0	Severe	36.0	3.25	11.8	1	23.4	2.33	0.0	3	12.7	0.92	11.8	0		77.0	41	45	0	0	0
INT-057	Integrated	3.0	Male	Left	1	Severe	52.0	2.46	21.7	2	34.8	1.35	0.0	3	17.2	1.11	21.7	0		95.2	47	45	0	0	0
INT-058	Integrated	5.6	Female	Left	1	Severe	10.0	3.24	30.3	1	0.0	1.7	10.3	4	10.0	1.53	20.0	0		85.6	46	45	0	0	0
INT-059	Integrated	2.1	Male	Left	0	Severe	31.3	3.38	24.1	1	0.0	1.63	1.3	3	31.3	1.74	22.8	0		96.3	44	45	0	0	0
INT-060	Integrated	4.9	Female	Left	0	Severe	36.3	2.91	27.0	0	12.0	1.31	2.8	3	24.4	1.6	24.2	0		88.1	42	45	0	0	0
CON-001	Control	3.1	Male	Left	1	Severe	21.2	3.0	21.8	2	19.8	1.79	11.1	3	1.4	1.21	10.8	0		59.1	39	30	1	1	0
CON-002	Control	0.5	Male	Right	0	Severe	47.5	3.7	21.4	0	18.3	1.84	10.7	2	29.2	1.86	10.8	0		91.6	38	30	0	1	0
CON-003	Control	3.3	Male	Right	1	Severe	57.6	3.37	12.4	1	38.1	2.14	0.0	3	19.6	1.23	12.4	0		69.5	43	30	0	1	0
CON-004	Control	4.9	Female	Left	1	Severe	30.9	3.21	25.8	1	0.0	1.63	0.0	2	30.9	1.58	25.8	0		74.6	35	30	1	0	0
CON-005	Control	3.9	Male	Right	0	Severe	41.2	2.19	36.6	2	27.5	1.76	17.8	3	13.7	0.43	18.8	0		54.9	37	30	0	0	0
CON-006	Control	3.3	Male	Left	0	Moderate	11.9	1.55	23.0	0	1.9	1.0	7.5	3	10.0	0.55	15.5	0		94.0	34	30	0	0	0
CON-007	Control	1.7	Female	Left	1	Severe	27.6	2.84	21.0	1	0.0	1.22	0.0	2	27.6	1.62	21.0	1	10.7	87.8	35	30	0	0	0
CON-008	Control	3.7	Male	Left	0	Severe	28.5	2.78	25.3	2	0.6	1.41	11.2	4	27.9	1.36	14.1	0		62.1	41	30	0	1	0
CON-009	Control	5.5	Female	Left	0	Severe	30.8	2.75	22.7	2	7.9	2.39	3.7	4	22.9	0.36	19.1	0		94.8	42	30	1	0	0
CON-010	Control	2.9	Male	Right	0	Severe	45.7	2.55	24.8	2	24.7	1.0	0.0	3	21.0	1.55	24.8	0		79.8	42	30	0	0	0
CON-011	Control	3.1	Male	Left	0	Severe	32.3	3.41	20.8	0	3.8	2.14	8.9	3	28.6	1.27	11.9	0		62.1	43	30	0	0	0
CON-012	Control	2.7	Male	Left	1	Moderate	28.0	2.11	30.1	2	0.0	1.23	2.7	2	28.0	0.88	27.3	1	9.8	67.8	41	30	0	0	0
CON-013	Control	2.3	Male	Right	0	Severe	35.6	3.26	14.2	1	31.5	1.49	0.0	4	4.1	1.77	14.2	0		44.7	33	30	0	0	0
CON-014	Control	4.2	Female	Left	0	Severe	29.2	2.72	17.4	2	9.7	1.22	0.0	4	19.4	1.51	17.4	0		65.0	41	30	0	0	0
CON-015	Control	6.0	Male	Right	1	Severe	28.0	2.57	23.0	2	0.0	1.32	1.3	4	28.0	1.25	21.7	0		77.8	37	30	1	0	0
CON-016	Control	5.4	Female	Right	1	Severe	32.3	2.28	29.4	0	18.5	1.0	9.0	2	13.7	1.28	20.5	0		46.9	43	30	0	0	0
CON-017	Control	2.8	Male	Left	0	Moderate	14.4	1.99	27.6	2	0.0	1.0	10.2	4	14.4	0.99	17.4	0		70.9	41	30	0	1	0
CON-018	Control	1.4	Female	Right	0	Severe	49.3	2.69	23.7	2	35.1	1.79	12.6	2	14.2	0.89	11.1	0		100.0	37	30	0	0	0
CON-019	Control	3.8	Male	Right	1	Severe	26.8	2.79	31.2	2	19.8	1.1	8.6	4	7.0	1.69	22.5	0		79.8	32	30	0	0	1
CON-020	Control	5.0	Female	Left	0	Moderate	26.5	2.43	28.0	0	2.2	1.26	5.4	2	24.3	1.18	22.6	0		68.0	37	30	0	0	0
CON-021	Control	4.3	Female	Right	0	Severe	21.6	3.18	7.3	2	0.0	2.27	0.0	3	21.6	0.92	7.3	0		65.3	39	30	0	0	0
CON-022	Control	2.9	Male	Left	1	Severe	43.7	1.3	19.3	2	0.0	1.0	12.9	2	43.7	0.3	6.4	0		100.0	33	30	0	0	0
CON-023	Control	4.9	Female	Left	0	Severe	14.1	3.12	20.8	0	0.0	2.91	1.9	2	14.1	0.21	18.9	0		65.8	43	30	0	0	0
CON-024	Control	1.1	Male	Right	1	Severe	44.8	3.22	16.1	0	18.9	1.09	0.0	3	25.9	2.13	16.1	0		76.4	43	30	0	0	0
CON-025	Control	5.2	Male	Left	1	Severe	40.8	3.14	27.3	0	12.7	1.03	12.0	3	28.1	2.11	15.3	0		58.4	33	30	0	0	0
CON-026	Control	4.1	Male	Right	0	Severe	30.6	1.75	31.8	2	0.7	1.0	24.9	4	29.9	0.75	7.0	0		62.7	32	30	0	0	0
CON-027	Control	5.0	Male	Left	0	Moderate	30.0	2.27	20.4	1	0.0	1.36	11.0	2	30.0	0.91	9.4	0		77.0	41	30	0	0	0
CON-028	Control	3.1	Male	Left	0	Severe	57.3	2.3	14.0	2	40.0	1.0	0.0	3	17.3	1.3	14.0	0		100.0	37	30	0	0	0
CON-029	Control	2.4	Female	Right	1	Severe	24.4	4.01	28.4	2	0.0	2.78	15.3	4	24.4	1.23	13.1	0		100.0	39	30	0	0	0
CON-030	Control	1.0	Male	Left	0	Severe	18.5	3.03	24.2	1	0.0	1.25	11.7	4	18.5	1.77	12.5	0		91.5	32	30	0	0	0
CON-031	Control	7.4	Male	Right	0	Severe	50.8	2.61	22.7	2	40.0	2.11	5.2	2	10.8	0.5	17.5	0		95.6	34	30	0	0	0
CON-032	Control	4.0	Female	Right	0	Severe	31.0	2.43	25.3	0	14.8	1.09	12.5	4	16.2	1.34	12.8	0		71.7	37	30	0	0	0
CON-033	Control	4.4	Female	Left	0	Severe	10.0	2.58	22.9	0	0.0	1.0	0.0	2	10.0	1.58	22.9	1	11.2	82.6	43	30	0	0	0
CON-034	Control	4.3	Male	Right	0	Severe	51.9	2.75	27.9	1	12.2	2.01	7.6	4	39.7	0.74	20.3	0		98.7	40	30	0	0	0
CON-035	Control	5.4	Male	Right	0	Moderate	29.6	2.37	22.1	0	0.0	1.64	5.0	4	29.6	0.73	17.2	0		100.0	32	30	1	0	0
CON-036	Control	4.5	Male	Right	1	Severe	39.8	2.8	23.1	2	33.5	1.34	7.7	3	6.3	1.46	15.3	0		59.7	34	30	0	0	0
CON-037	Control	4.0	Male	Right	1	Severe	37.9	3.17	38.3	0	26.0	2.75	23.6	4	11.9	0.42	14.6	0		67.0	37	30	0	0	0
CON-038	Control	3.3	Female	Right	1	Severe	33.2	2.23	31.6	1	3.8	1.92	15.1	4	29.4	0.31	16.5	0		61.8	39	30	1	0	0
CON-039	Control	4.3	Male	Left	1	Severe	46.8	2.9	33.8	0	19.7	2.48	12.5	3	27.1	0.43	21.2	0		89.5	43	30	0	1	0
CON-040	Control	4.7	Male	Left	0	Severe	11.5	3.03	28.9	1	0.5	1.0	9.2	2	11.1	2.03	19.7	0		82.8	32	30	0	0	0
CON-041	Control	3.8	Female	Left	0	Severe	17.4	2.93	34.1	0	0.0	1.95	16.2	2	17.4	0.97	17.9	0		90.4	34	30	0	0	0
CON-042	Control	4.2	Male	Left	1	Severe	14.3	2.93	26.9	0	2.1	1.41	5.9	4	12.3	1.52	21.0	0		76.9	37	30	0	0	0
CON-043	Control	2.3	Male	Left	0	Severe	43.6	2.27	17.8	2	26.9	1.78	2.9	4	16.7	0.49	14.8	0		97.2	42	30	0	1	0
CON-044	Control	5.0	Female	Right	1	Severe	43.1	3.45	24.9	2	20.3	3.47	5.5	2	22.8	-0.02	19.4	0		75.4	35	30	0	0	0
CON-045	Control	3.9	Female	Left	1	Severe	35.4	2.31	21.6	0	7.2	1.0	14.2	4	28.2	1.31	7.3	0		93.1	39	30	0	0	0
CON-046	Control	5.6	Male	Right	0	Severe	13.2	2.68	21.8	1	0.0	1.49	4.3	2	13.2	1.19	17.5	0		79.6	38	30	0	0	0
CON-047	Control	0.5	Male	Left	0	Severe	56.6	2.65	23.0	1	29.8	2.7	0.4	4	26.7	-0.05	22.5	0		51.9	33	30	0	1	0
CON-048	Control	0.7	Male	Left	0	Severe	48.9	3.55	16.3	2	37.6	2.37	0.0	2	11.4	1.18	16.3	0		80.4	36	30	0	0	0
CON-049	Control	1.3	Male	Left	0	Severe	33.0	2.84	28.0	1	0.0	1.96	12.2	3	33.0	0.88	15.9	0		48.0	34	30	0	1	0
CON-050	Control	4.2	Female	Left	0	Severe	44.8	2.23	16.4	0	5.4	1.0	7.8	4	39.3	1.23	8.6	0		91.0	43	30	0	0	0
CON-051	Control	3.4	Male	Right	1	Severe	36.2	2.49	19.2	1	16.7	2.92	0.0	3	19.5	-0.43	19.2	0		88.4	42	30	0	0	0
CON-052	Control	3.7	Male	Left	1	Severe	35.9	1.6	26.0	2	0.0	1.0	12.9	3	35.9	0.6	13.0	0		80.6	39	30	1	0	0
CON-053	Control	5.4	Male	Left	1	Severe	37.8	3.05	9.7	2	11.3	2.43	0.0	2	26.5	0.62	9.7	0		77.6	35	30	0	0	0
CON-054	Control	3.1	Male	Right	0	Severe	26.3	4.29	33.3	1	2.4	3.13	24.4	2	23.9	1.16	8.8	0		70.5	42	30	0	0	0
CON-055	Control	6.0	Female	Right	1	Severe	33.0	1.67	27.7	0	12.3	1.0	7.6	4	20.7	0.67	20.1	0		86.8	39	30	0	0	0
CON-056	Control	2.9	Male	Left	0	Severe	50.2	2.7	18.3	1	36.1	1.77	1.7	3	14.1	0.92	16.6	0		100.0	33	30	0	0	0
CON-057	Control	4.2	Male	Right	0	Severe	27.3	3.37	11.6	2	16.2	2.11	1.7	4	11.1	1.26	9.9	0		83.6	33	30	0	0	0
CON-058	Control	5.0	Male	Left	0	Severe	26.5	3.43	24.0	1	3.2	2.7	5.6	3	23.3	0.73	18.4	0		80.0	38	30	0	0	0
CON-059	Control	5.1	Male	Right	0	Severe	37.9	2.16	24.3	2	1.3	1.26	0.0	4	36.5	0.89	24.3	1	12.3	97.3	33	30	0	0	1
CON-060	Control	3.0	Female	Right	1	Severe	21.8	3.85	31.1	0	0.0	2.31	25.5	3	21.8	1.54	5.7	0		73.2	40	30	0	0	0
